# Supplementary material for: The Relationship between the Oral Microbiota and Metabolic Syndrome
Source: Biomedicines. 2022 Dec 20;11(1):3. doi: 10.3390/biomedicines11010003 (PMC9855685; doi:10.3390/biomedicines11010003)
Supplement: Supplementary file 1 [file biomedicines-11-00003-s001.zip]

Archive with 1 entries (1 files):
- biomedicines-2041032-supplementary.pdf
